# Supplementary material for: Biotemplated CdS Nano-Aggregate Networks for Highly Effective Visible-Light Photocatalytic Hydrogen Production
Source: Nanomaterials (Basel). 2022 Apr 8;12(8):1268. doi: 10.3390/nano12081268 (PMC9026159; doi:10.3390/nano12081268)
Supplement: Supplementary file 1 [file nanomaterials-12-01268-s001.zip]

Archive with 2 entries (2 files):
- ESI.pdf
- Video S1.WMV
